# Supplementary material for: Myopia Control with Low-Dose Atropine in European Children: Six-Month Results from a Randomized, Double-Masked, Placebo-Controlled, Multicenter Study
Source: J Pers Med. 2023 Feb 14;13(2):325. doi: 10.3390/jpm13020325 (PMC9960354; doi:10.3390/jpm13020325)
Supplement: Supplementary file 1 [file jpm-13-00325-s001.zip]

Archive with 1 entries (1 files):
- jpm-2189172-supplementary.pdf
